# Supplementary material for: BRCA1/p220 loss triggers BRCA1-IRIS overexpression via mRNA stabilization in breast cancer cells
Source: Oncotarget. 2012 Mar 19;3(3):299–313. doi: 10.18632/oncotarget.462 (PMC3359886; doi:10.18632/oncotarget.462)
Supplement: Supplementary file 1 [file oncotarget-03-299-s001.xlsx]

## Sheet: Sheet1
	Shimizu et al. BRCA1/p220 loss triggers BRCA1-IRIS overexpression via mRNA stabilization in breast cancer cells
	Promoter F	Promoter R
AUF1	CACCCCGGCCTAACGCTGCTGCT	CGCCTCCTCCTCGCTTTAATGGC
pCBP2	GAAGGACAAGTGGTGCACGTTCA	CGAGCAGTGTTCTGGGGAGCTGGACTTT
CK5	CCACAGAGTCCTGCCCAGGCCAA	GCCAGGAACTGAGGGGCATT
CK17	CCAGACAGGGTTGAGGCGGGCCA	GGCACACAGGAGAAGGGCTGGAGA
CDH3	CCTGTTGTTCGCCCCTGGGTTA	GGTACCAGGCCCAGGGCATAT
EGFR	GAAGGGAAAGGGGGAAGGGGA	GGGGCGGAGGCTGCTGCGGCCGCG
Cyclin E	CCGCTCCAGCGCCGCTCGGCC	CGGGATCCGCGCCTGCCCCCT
	Far F	Far R
AUF1	AGATGGATGTAGGAGAAGCT	CCTACTCAATAGAATAAG
pCBP2	TAGCAAGGATAAAAGCAACT	CCCAGCTAATTTTTTGTATCT
CK5	GACATATGCCTCACCAACCAGA	GTCCACCGGTCTCAGATAGAAA
CK17	GCTATTCTCCTGCCTCAGCCTCCT	CGCCAGGTGTCCACAGGCCCAA
CDH3	GGAAAGCTCCGAAGGGCCTA	GACACGTCCCCACTTTGCCTT
EGFR	CCAATAGTGCCTCCTATAGT	GCCTCTAGGGAGGAGAAACAT
Cyclin E	GCAGACTCTGAGTCAGCTCT	GCCAGCCCAGGGCAAGCTCT
	mRNA F	mRNA R
CK5	GCGGTTCCTGGAGCAGCAGAACAAGGTTCT	CTGAGGTGTCAGAGACATGCGTCTGCATCT
CK17	CTGGCTGCTGATGACTTCCGCACCAAGTTT	CGCAGTAGCGGTTCTCTGTCTCCGCCAGGT
CDH3	CCATGGCAACAAAGAGCAGCTGACGGTGA	CAATTATAAAGTTGCCGATTTCATCTGGGT
EGFR	CCAGGACCCCCACAGCACTGCAGTGGGCAA	GTGGGTCTAAGAGCTAATGCGGGCATGGCT
Cyclin E	CCCCGCTGCCTGTACTGAGCTGGGCAAATA	GCTGGGGATACTGCGGCAGTAGCACTTCAT
